# Supplementary material for: Artificial Intelligence in Endodontic Education: A Systematic Review with Frequentist and Bayesian Meta-Analysis of Student-Based Evidence
Source: Dent J (Basel). 2025 Oct 23;13(11):489. doi: 10.3390/dj13110489 (PMC12650973; doi:10.3390/dj13110489)
Supplement: Supplementary file 1 [file dentistry-13-00489-s001.zip]

Archive with 3 entries (3 files):
- Supplementary Table S1. PRISMA 2020 checklist.pdf
- Supplementary Table S2. Search Strategies.pdf
- Supplementary Table S3. Studies excluded after full-text screening and reasons for exclusion.pdf
